# Supplementary material for: Genome of Leptomonas pyrrhocoris: a high-quality reference for monoxenous trypanosomatids and new insights into evolution of Leishmania
Source: Sci Rep. 2016 Mar 29;6:23704. doi: 10.1038/srep23704 (PMC4810370; doi:10.1038/srep23704)
Supplement: Supplementary Table S1 [file srep23704-s2.xls]

## Sheet: Table 1
			Upregulated in:
OG	Gene IDs	Annotation	L. seymouri	L. mexicana	L. majorFriedlin
06971	LmjF.19.0840, LmjF.19.0844, LmjF.19.0848, LbrM2903_19_0920, LbrM.19.1140, LdBPK_190840.1, LinJ.19.0840, LmxM.19.0870, LtaP19.0810	ATG8/AUT7/APG8/PAZ2 (ATG8A.1)	35oC	META	VIRULENT
09307	LdBPK_051210.1, LinJ.05.1210, LmjF.05.1215, LmxM.05.1215, LbrM2903_05_1260, LbrM.05.1210, LtaP05.1300	surface antigen-like protein	35oC	PRO and META	VIRULENT
09635	LbrM2903_27_2010, LbrM.27.1900, LdBPK_271680.1, LinJ.27.1680, LmjF.27.1780, LmxM.27.1780, LtaP27.1830	casein kinase I-like protein	no significant changes	META and AMA	VIRULENT
10354	LdBPK_312140.1, LinJ.31.2140, LmjF.31.2090, LmxM.30.2090, LtaP31.2520	protein with unknown function	35oC	AMA	no significant changes

## Sheet: Suppl. Table S1
#	Organism	Used for OrthoMCL analysis	Database/source of data for OrthoMCL analysis	Used for synteny analysis	Database/source of data for synteny analysis
1	Blechomonas ayalai	+	our unpublished data	+	our unpublished data
2	Bodo saltans	+	Wellcome Trust	-	N/A
3	Crithidia fasciculataCfCl	+	TriTrypDB v.7.0	+	TriTrypDB v.8.0
4	Leishmania braziliensisMHOM/BR/75/M2903	+	TriTrypDB v.7.0	-	N/A
5	Leishmania braziliensisMHOM/BR/75/M2904	+	TriTrypDB v.7.0	+	TriTrypDB v.8.0
6	Leishmania donovaniBPK282A1	+	TriTrypDB v.7.0	+	TriTrypDB v.8.0
7	Leishmania infantumJPCM5	+	TriTrypDB v.7.0	+	TriTrypDB v.8.0
8	Leishmania majorFriedlin	+	TriTrypDB v.7.0	+	TriTrypDB v.8.0
9	Leishmania mexicanaMHOM/GT/2001/U1103	+	TriTrypDB v.7.0	+	TriTrypDB v.8.0
10	Leishmania tarentolaeParrotTarII	+	TriTrypDB v.7.0	+	TriTrypDB v.8.0
11	Leptomonas pyrrhocorisH10	+	TriTrypDB v.8.0	+	TriTrypDB v.8.0
12	Leptomonas seymouri	+	our unpublished data	-	N/A
13	Paratrypanosoma confusum	+	our unpublished data	+	our unpublished data
14	Phytomonassp. EM1	+	GenBank	+	GenBank
15	Phytomonassp. HART1	+	GenBank	+	GenBank
16	Trypanoplasma borreli	+	Wellcome Trust	-	N/A
17	Trypanosoma brucei gambienseDAL972	+	TriTrypDB v.7.0	-	N/A
18	Trypanosoma bruceiLister 427	+	TriTrypDB v.7.0	-	N/A
19	Trypanosoma bruceiTREU927	+	TriTrypDB v.7.0	+	TriTrypDB v.8.0
20	Trypanosoma congolenseIL3000	+	TriTrypDB v.7.0	+	TriTrypDB v.8.0
21	Trypanosoma cruziCL Brener Esmeraldo-like	+	TriTrypDB v.7.0	+	TriTrypDB v.8.0
22	Trypanosoma cruzi CL Brener Non-Esmeraldo-like	+	TriTrypDB v.7.0	+	TriTrypDB v.8.0
23	Trypanosoma cruzi marinkelleiB7	+	TriTrypDB v.7.0	-	N/A
24	Trypanosoma cruziSylvio X10/1	+	TriTrypDB v.7.0	-	N/A
25	Trypanosoma evansiSTIB805	+	TriTrypDB v.7.0	+	TriTrypDB v.8.0
26	Trypanosoma grayiANR4	+	TriTrypDB v.7.0	-	N/A
27	Trypanosoma vivaxY486	+	TriTrypDB v.7.0	+	TriTrypDB v.8.0
Datasets used in the OrthoMCL and synteny analyses.

## Sheet: Suppl. Table S2
Species	# Seqs	Total seq size, kb	# genes	% of sequence covered by genes	# of anchors	% of anchors in blocks	% of anchors annotated	% of coverage by anchors	# of blocks	# of inverted blocks	% of genes within synteny blocks
Leptomonas pyrrhocoris H10	44	30318	10121	58	8361	88	98	53	373	196	90
Leptomonas seymouri	486	26047	8063	58	8361	88	97	60	373	196	95
Leptomonas pyrrhocoris H10	44	30318	10121	58	9699	81	98	48	64	24	77
Crithidia fasciculata CfCl	231	36322	11388	52	9699	81	96	45	64	24	82
Leptomonas pyrrhocoris H10	44	30318	10121	58	6863	96	99	38	52	18	65
Leishmania major Friedlin	36	32855	9378	48	6863	96	98	36	52	18	70
Leptomonas pyrrhocoris H10	44	30318	10121	58	6768	92	99	37	52	19	62
Leishmania braziliensis MHOM/BR/75/M2904	37	32088	8505	48	6768	92	97	35	52	19	75
Leptomonas pyrrhocoris H10	44	30318	10121	58	3650	74	99	17	168	79	38
Blechomonas ayalai	311	20514	7824	63	3650	74	98	25	168	79	48
Leptomonas pyrrhocoris H10	44	30318	10121	58	3309	83	99	14	74	37	31
Phytomonas sp. EM1	74	17578	6837	59	3309	83	95	23	74	37	42
Leptomonas pyrrhocoris H10	44	30318	10121	58	2350	75	98	10	47	20	22
Trypanosoma brucei TREU927	129	35822	12043	63	2350	75	98	8	47	20	23
Leptomonas pyrrhocoris H10	44	30318	10121	58	2880	82	98	11	59	31	26
Trypanosoma cruzi CL Brener Esmeraldo-like	41	32529	10600	47	2880	82	98	9	59	31	30
Leptomonas pyrrhocoris H10	44	30318	10121	58	3077	84	98	12	63	33	27
Trypanosoma cruzi CL Brener Non-Esmeraldo-like	41	32529	11109	51	3077	84	98	10	63	33	29
Summary statistics for pairwise synteny analyses of L. pyrrhocoris with several other trypanosomatids.

## Sheet: Suppl. Table S3
Enzyme name	P.confusum	B.ayalai	T.brucei	T.congolense	T.vivax	T.cruzi	Phytomonas spp. EM1	Phytomonas spp. HART1	L. major	C. fasciculata	L. pyrrhocoris	L.seymouri
2,3-bisphosphoglycerate-independent phosphoglycerate mutase	Para_2803	Baya_062_0350	Tb927.10.7930	TcIL3000.10.6800	TvY486_1007790	Tc00.1047053506247.330	W6KQJ8	W6LG98	LmjF36.6650	CfaC1_35_6710	LpyrH10_06_4890	Lsey_025_0120
adenylate kinase	Para_4308	Baya_225_0030	Tb927.10.830	TcIL3000.10.680	TvY486_1000790	Tc00.1047053506855.180	W6KL56	W6LAD1	LmjF21.1250	CfaC1_KB217594_0120	LpyrH10_14_1580	Lsey_144_0010
alanine aminotransferase	Para_5615	Baya_031_0400	Tb927.1.3950	TcIL3000.1.1620	TvY486_0101720	Tc00.1047053510889.120	W6KXG8	W6LGD7	LmjF12.0630	CfaC1_06_0670	LpyrH10_23_0620	Lsey_504_0030
dihydroxyacetone kinase (triose kinase)	Para_71	none	none	none	none	Tc00.1047053503983.20	W6KXR5	none	LmjF10.0420	CfaC1_18_0620	LpyrH10_22_0650	Lsey_526_0020
enolase	Para_7375	Baya_161_0040	Tb927.10.2890	TcIL3000.10.2500	TvY486_1002910	Tc00.1047053504105.140	W6KT45	W6L3B1	LmjF14.1160	CfaC1_AODS01003826_0010	LpyrH10_17_1430	Lsey_308_0090
fructose-1,6-bisphosphate aldolase	Para_1499	Baya_234_0030	Tb927.10.5620	TcIL3000.10.4760	TvY486_1005670	Tc00.1047053510301.20	W6KFW9	W6KZL7	LmjF36.1260	CfaC1_30_1480	LpyrH10_09_1490	Lsey_590_0020
fructose-2,6-bisphosphatase	Para_524	Baya_023_0290	Tb927.7.1610	TcIL3000.7.1160	TvY486_0701430	Tc00.1047053509509.30	W6KSL2	W6L6T8	LmjF26.0310	CfaC1_08_0290	LpyrH10_01_8170	Lsey_159_0130
glucokinase	Para_1609	Baya_001_0360	none	none	none	Tc00.1047053510187.100	W6KRZ0	none	LmjF36.2320	CfaC1_30_2730	LpyrH10_09_2730	Lsey_046_0300
glyceraldehyde-3-phosphate dehydrogenase, cytosolic	Para_1613	Baya_001_0400	Tb927.10.6880	TcIL3000.10.5910	TvY486_1006840	Tc00.1047053503687.20	W6KKH1	W6LEP2	LmjF36.2350	CfaC1_29_3270	LpyrH10_09_2770	Lsey_046_0340
glycerol dehydrogenase, bacterial type	none	none	none	none	none	none	none	none	g05010_seq09	CfaC1_30_1490	LpyrH10_09_1480	Lsey_590_0010
glycerol kinase, glycosomal (ATP:glycerol 3-phosphotransferase; glycerokinase)	Para_106	Baya_004_0410	Tb09.211.3550	TcIL3000.0.55170	TvY486_0906060	Tc00.1047053510661.60	W6KXN3	W6L7P8	LmjF35.3080	CfaC1_31_3380	LpyrH10_01_5410	Lsey_627_0010
glycerol-3-phosphate dehydrogenase (FAD), mitochondrial	Para_2144	Baya_011_0540	Tb11.02.5280	TcIL3000.0.58760	TvY486_1107920	Tc00.1047053511151.90	W6KN23	W6LFI7	LmjF28.0240	CfaC1_26_0350	LpyrH10_02_7920	Lsey_055_0250
glycerol-3-phosphate dehydrogenase (NAD)	Para_3456	Baya_030_0090	Tb927.8.3530	TcIL3000.8.3450	TvY486_0802930	none	W6KW91	W6LH11	LmjF10.0510	none	LpyrH10_22_0800	Lsey_127_0180
glycerol-3-phosphate dehydrogenase, ER	Para_7043	Baya_097_0010	Tb927.1.1130	TcIL3000.1.630	TvY486_0100420	Tc00.1047053507949.130	none	none	LmjF20.0430	none	none	Lsey_219_0030
hexokinase	Para_4411	Baya_025_0500	Tb927.10.2010	TcIL3000.0.38940	TvY486_0041625	Tc00.1047053510121.20	W6KNS5	W6LEM5	LmjF21.0240	CfaC1_31_0400	LpyrH10_14_0310	Lsey_194_0150
maltase (glucoamylase; alpha-glucosidase)	Para_3776	Baya_084_0080	Tb927.10.13630	TcIL3000.10.13840	TvY486_1013210	Tc00.1047053511279.60	W6KJS8	W6L7K7	LmjF18.0090	CfaC1_31_2050	LpyrH10_13_0100	Lsey_157_0090
phosphofructokinase	Para_3911	Baya_057_0130	Tb927.3.3270	TcIL3000.0.42400	TvY486_0302630	Tc00.1047053508153.340	W6KE89	W6L2C1	LmjF29.2510	CfaC1_25_2880	LpyrH10_08_3020	none
phosphoglucomutase	Para_4444	Baya_025_0060	none	none	none	Tc00.1047053508637.90	W6KR04	W6LBK3	LmjF21.0640	CfaC1_31_0840	LpyrH10_14_0710	Lsey_021_0400
phosphoglycerate mutase cofactor dependent-like	Para_3299	Baya_051_0460	Tb927.5.3580	TcIL3000.0.40660	TvY486_0502950	Tc00.1047053511649.150	W6KS85	W6L3Y1	LmjF08.0060	CfaC1_25_0250	LpyrH10_28_1120	Lsey_003_0640
sugar transporter-like protein	Para_3781	Baya_084_0030	Tb927.10.14090	TcIL3000.10.11980	TvY486_0035210	Tc00.1047053511281.20	W6KK37	W6L6Q2	LmjF18.0040	CfaC1_21_0150	LpyrH10_13_0050	Lsey_157_0140
triosephosphate isomerase	Para_4830	Baya_006_0550	Tb11.02.3210	TcIL3000.11.5810	TvY486_1105700	U53867.1	W6KNN0	W6KWV4	LmjF24.0850	CfaC1_27_0920	LpyrH10_11_0950	Lsey_108_0250
Enzymes of glycolysis in trypanosomatids. Alternative enzyme names are given in parentheses, and gene IDs are shown for each species.

## Sheet: Suppl. Table S4
Enzyme name	P.confusum	B.ayalai	T.brucei	T.congolense	T.vivax	T.cruzi	Phytomonas spp. EM1	Phytomonas spp. HART1	L. major	C. fasciculata	L. pyrrhocoris	L.seymouri
6-phosphogluconate dehydrogenase	Para_76	Baya_004_0140	Tb09.211.3180	TcIL3000.9.4990	TvY486_0905750	Tc00.1047053510663.70	W6KKR9	W6L4V8	LmjF35.3340	CfaC1_31_3650	LpyrH10_01_5690	Lsey_199_0050
6-phosphogluconolactonase	Para_7038	Baya_202_0030	Tb11.02.4200	TcIL3000.11.6890	none	Tc00.1047053503945.40	W6KCQ1	W6KYG8	LmjF26.2700	CfaC1_33_0090	LpyrH10_31_0040	Lsey_464_0040
alcohol dehydrogenase (Zn-containing, NAD)	none	Baya_086_0310	none	none	none	none	unannotated : scaffold_2:695081-695167 (+gaps)	GSHART1T00000575001	W6KXQ4_9TRYP	none	none	none
aldo-keto reductase (glucuronate reductase)	Para_1039	Baya_027_0440	Tb927.2.5180	TcIL3000.2.1280	TvY486_0007960	Tc00.1047053507801.114	W6KR73	W6LAM2	LmjF27.2410	CfaC1_27_2020	LpyrH10_03_4050	Lsey_014_0120
alpha,alpha-trehalose phosphorylase	Para_3045	Baya_007_0560	Tb11.01.2440	TcIL3000.11.11340	TvY486_1111590	Tc00.1047053506155.120	W6KRX2	W6L843	LmjF36.5240	CfaC1_35_5020	LpyrH10_06_3090	Lsey_213_0020
diaminopimelate epimerase	none	none	none	none	none	none	none	none	none	CfaC1_26_0200	LpyrH10_02_8100	none
dihydrolipoamide acetyltransferase, E2 subunit	Para_1402	Baya_001_0770	Tb927.10.7570	TcIL3000.10.6510	TvY486_1007360	Tc00.1047053509717.20	W6KS19	W6L0K7	LmjF36.2660	CfaC1_30_3170	LpyrH10_06_0130	Lsey_283_0040
dihydrolipoamide dehydrogenase E3	Para_1752	Baya_038_0080	Tb11.01.8470	TcIL3000.11.16620	TvY486_1117730	Tc00.1047053511025.110	W6KE33	W6L3L7	LmjF32.3310	CfaC1_32_4840	LpyrH10_02_3810	Lsey_249_0100
fructose-1,6-bisphosphatase	Para_7389	Baya_003_0080	Tb927.2.5800	TcIL3000.2.1470	TvY486_0903560	Tc00.1047053506619.10	W6KRI1	W6L109	LmjF04.1160	CfaC1_07_1250	LpyrH10_24_1280	Lsey_259_0020
fructose-1,6-bisphosphate aldolase	Para_1499	Baya_234_0030	Tb927.10.5620	TcIL3000.10.4760	TvY486_1005670	Tc00.1047053510301.20	W6KFW9	W6KZL7	LmjF36.1260	CfaC1_30_1480	LpyrH10_09_1490	Lsey_590_0020
fumarate hydratase, mitochondrial	Para_4780	Baya_006_0120	Tb11.02.2700	TcIL3000.11.5170	TvY486_1105200	Tc00.1047053509879.40	W6KYT0	W6L2F3	LmjF24.0320	CfaC1_27_0330	LpyrH10_11_0330	Lsey_036_0140
fumarate reductase (NADH)	Para_3421	Baya_258_0040	Tb927.5.940	TcIL3000.0.22370	TvY486_0500510	Tc00.1047053503849.60	W6KUT8	W6LBX5	LmjF35.1180	CfaC1_24_3190	LpyrH10_01_2940	Lsey_111_0030
galactokinase	none	none	none	none	none	Tc00.1047053510667.120	W6KM26	none	LmjF35.2740	CfaC1_31_3760	LpyrH10_01_6010	Lsey_192_0090
GDP-L-fucose synthase	Para_1217	none	Tb11.01.5560	TcIL3000.11.14350	TvY486_1114850	Tc00.1047053511727.300	GSEM1T00000876001	unannotated	Tb11.01.5560	none	none	none
GDP-mannose 4,6-dehydratase	Para_5248	none	Tb927.10.15490	TcIL3000.10.13280	TvY486_1014870	Tc00.1047053437575.9	GSEM1T00004703001	unassembled (gaps in the syntenic region)	Tb10.61.0880	none	none	none
glucoamylase-like protein	none	none	Tb927.7.2580	none	TvY486_0702425	Tc00.1047053511815.50	W6KVE3	W6LHF7	LmjF22.0660	CfaC1_24_0830	LpyrH10_01_0610	Lsey_164_0030
glucokinase	Para_1609	Baya_001_0360	none	none	none	Tc00.1047053510187.100	W6KRZ0	none	LmjF36.2320	CfaC1_30_2730	LpyrH10_09_2730	Lsey_046_0300
glucosamine-6-phosphate deaminase	none	Baya_038_0030	Tb11.01.8520	TcIL3000.11.16680	TvY486_1117780	Tc00.1047053511025.50	none	none	LmjF32.3260	CfaC1_32_4780	LpyrH10_02_3760	Lsey_249_0040
glucosamine-fructose-6-phosphate aminotransferase (deglycase)	Para_698	Baya_009_0630	Tb927.7.5560	TcIL3000.7.4570	TvY486_0705620	Tc00.1047053510303.200	W6KUR5	W6L9N1	LmjF06.0950	CfaC1_23_2190	LpyrH10_03_1130	Lsey_147_0130
glucose-6-phosphate 1-dehydrogenase	Para_7344	Baya_117_0170	Tb927.10.2490	TcIL3000.10.2120	TvY486_1002490	Tc00.1047053509287.50	W6KHP0	W6KZK0	LmjF34.0080	CfaC1_33_1490	LpyrH10_05_0260	Lsey_078_0200
glucose-6-phosphate 1-epimerase	Para_3518	Baya_022_0370	Tb927.4.1360	TcIL3000.4.860	TvY486_0401040	Tc00.1047053511003.190	W6KJ58	W6LGV1	LmjF34.3380	CfaC1_33_4840	LpyrH10_05_3600	Lsey_118_0130
glyceraldehyde-3-phosphate dehydrogenase, cytosolic	Para_1613	Baya_001_0400	Tb927.10.6880	TcIL3000.10.5910	TvY486_1006840	Tc00.1047053503687.20	W6KKH1	W6LEP2	LmjF36.2350	CfaC1_29_3270	LpyrH10_09_2770	Lsey_046_0340
glycerol kinase, glycosomal (ATP:glycerol 3-phosphotransferase; glycerokinase)	Para_106	Baya_004_0410	Tb09.211.3550	TcIL3000.0.55170	TvY486_0906060	Tc00.1047053510661.60	W6KXN3	W6L7P8	LmjF35.3080	CfaC1_31_3380	LpyrH10_01_5410	Lsey_627_0010
glycerol-3-phosphate dehydrogenase (FAD), mitochondrial	Para_2144	Baya_011_0540	Tb11.02.5280	TcIL3000.0.58760	TvY486_1107920	Tc00.1047053511151.90	W6KN23	W6LFI7	LmjF28.0240	CfaC1_26_0350	LpyrH10_02_7920	Lsey_055_0250
glycerol-3-phosphate dehydrogenase (NAD)	Para_3456	Baya_030_0090	Tb927.8.3530	TcIL3000.8.3450	TvY486_0802930	none	W6KW91	W6LH11	LmjF10.0510	none	LpyrH10_22_0800	Lsey_127_0180
glycerol-3-phosphate dehydrogenase, ER	Para_7043	Baya_097_0010	Tb927.1.1130	TcIL3000.1.630	TvY486_0100420	Tc00.1047053507949.130	none	none	LmjF20.0430	none	none	Lsey_219_0030
hexokinase	Para_4411	Baya_025_0500	Tb927.10.2010	TcIL3000.0.38940	TvY486_0041625	Tc00.1047053510121.20	W6KNS5	W6LEM5	LmjF21.0240	CfaC1_31_0400	LpyrH10_14_0310	Lsey_194_0150
L-gulonolactone oxidase	Para_1175	Baya_192_0040	Tb927.5.2650	TcIL3000.5.2600	none	Tc00.1047053509179.100	none	none	LmjF17.1360	CfaC1_15_1850	LpyrH10_21_1540	Lsey_032_0290
malate dehydrogenase, glycosomal	Para_5240	Baya_005_0420	Tb927.10.15410	TcIL3000.10.13190	TvY486_1014790	Tc00.1047053511293.69	W6KFY9	W6LCQ2	LmjF19.0710	CfaC1_AODS01001854_0010	LpyrH10_04_0800	Lsey_621_0010
malate dehydrogenase, mitochondrial	Para_7350	Baya_272_0040	Tb927.10.2560	TcIL3000.10.2190	TvY486_1002580	Tc00.1047053506195.110	W6KFY9	W6L2M7	LmjF34.0140	CfaC1_33_1570	LpyrH10_05_0340	Lsey_078_0120
maltase (glucoamylase; alpha-glucosidase)	Para_3776	Baya_084_0080	Tb927.10.13630	TcIL3000.10.13840	TvY486_1013210	Tc00.1047053511279.60	W6KJS8	W6L7K7	LmjF18.0090	CfaC1_31_2050	LpyrH10_13_0100	Lsey_157_0090
mannose-1-phosphate guanyltransferase (GDP-D-mannose pyrophosphorylase)	Para_2109	Baya_214_0040	Tb927.8.2050	none	TvY486_0801550	Tc00.1047053510947.10	W6KS23	W6L190	LmjF23.0110	CfaC1_22_0250	LpyrH10_03_3780	Lsey_184_0120
mannose-6-phosphate isomerase	Para_1302	Baya_016_0590	Tb11.01.6410	TcIL3000.11.15070	TvY486_1115520	Tc00.1047053511717.90	W6KZY2	W6L800	LmjF32.1580	CfaC1_32_2080	LpyrH10_02_1830	Lsey_001_0360
monocarboxylate transporter	CDS:21755870..21757285	Baya_026_0490	Tb927.5.470	TcIL3000.0.01740	TvY486_0500070	Tc00.1047053508397.70	W6KK89	W6LFP4	LmjF05.0480	CfaC1_05_0550	LpyrH10_07_0560	Lsey_441_0040
NADP-malic enzyme, mitochondrial	Para_4820	Baya_006_0470	Tb11.02.3120	TcIL3000.11.5680	TvY486_1105620	Tc00.1047053505183.30	W6KLQ8	W6L935	LmjF24.0770	CfaC1_27_0820	LpyrH10_11_0850	Lsey_131_0090
phosphate dikinase (PPDK)	Para_6250	Baya_036_0460	Tb11.02.4150	TcIL3000.11.6820	TvY486_1106650	Tc00.1047053506297.190	W6KPL1	W6L5G1	LmjF11.1000	CfaC1_13_1140	LpyrH10_18_1270	Lsey_509_0030
phosphoacetylglucosamine mutase (PAGM)	Para_3418	Baya_203_0050	Tb927.8.980	TcIL3000.0.24070	TvY486_0800460	Tc00.1047053503733.70	W6KUZ1	W6LFD1	LmjF07.0805	CfaC1_09_1230	none	Lsey_069_0130
phosphoenolpyruvate carboxykinase [ATP], glycosomal	Para_1104	Baya_091_0050	Tb927.2.4210	TcIL3000.2.690	TvY486_0039220	Tc00.1047053508441.20	W6KRU8	W6L877	LmjF27.1810	CfaC1_27_2690	LpyrH10_03_4830	none
phosphofructokinase	Para_3911	Baya_057_0130	Tb927.3.3270	TcIL3000.0.42400	TvY486_0302630	Tc00.1047053508153.340	W6KE89	W6L2C1	LmjF29.2510	CfaC1_25_2880	LpyrH10_08_3020	none
phosphoglucomutase	Para_4444	Baya_025_0060	none	none	none	Tc00.1047053508637.90	W6KR04	W6LBK3	LmjF21.0640	CfaC1_31_0840	LpyrH10_14_0710	Lsey_021_0400
phosphoglycerate mutase cofactor dependent-like	Para_3299	Baya_051_0460	Tb927.5.3580	TcIL3000.0.40660	TvY486_0502950	Tc00.1047053511649.150	W6KS85	W6L3Y1	LmjF08.0060	CfaC1_25_0250	LpyrH10_28_1120	Lsey_003_0640
phosphomannomutase	Para_1576	Baya_001_0010	Tb927.10.6440	TcIL3000.10.5500	TvY486_1006410	Tc00.1047053510187.480	W6KG34	none	LmjF36.1960	CfaC1_30_2340	LpyrH10_09_2280	Lsey_075_0060
pyruvate dehydrogenase E1 component, alpha subunit	Para_5962	Baya_205_0020	Tb927.10.12700	TcIL3000.10.10810	TvY486_1012350	Tc00.1047053511261.160	W6KRT0	W6LG00	LmjF18.1380	CfaC1_21_1950	LpyrH10_13_1730	Lsey_113_0030
pyruvate dehydrogenase E1 component, beta subunit	Para_5528	Baya_206_0010	Tb927.3.1790	TcIL3000.3.910	TvY486_0301070	Tc00.1047053506295.160	W6KQ83	W6L906	LmjF25.1710	CfaC1_02_0290	LpyrH10_10_2200	Lsey_012_0450
ribokinase-like protein	Para_472	Baya_102_0120	Tb11.03.0090	TcIL3000.11.930	TvY486_1100900	none	W6KUL1	W6LBI3	LmjF27.0420	CfaC1_20_0430	LpyrH10_35_0290	Lsey_115_0170
ribose 5-phosphate isomerase	Para_1634	Baya_052_0430	Tb11.01.0700	TcIL3000.11.9280	TvY486_1109480	Tc00.1047053508601.119	W6KL79	W6LFF8	LmjF28.1970	CfaC1_26_2590	LpyrH10_02_5680	Lsey_071_0270
ribulokinase	none	Baya_033_0460	none	none	none	Tc00.1047053508625.150	none	none	LmjF36.0060	CfaC1_30_0120	LpyrH10_09_0080	Lsey_254_0130
ribulose-phosphate 3-epimerase	Para_2669	Baya_335_0040	Tb927.10.12210	TcIL3000.10.10440	TvY486_1011910	Tc00.1047053509213.70	W6KNK5	W6L9K5	LmjF33.1570	CfaC1_35_2080	LpyrH10_07_3270	Lsey_386_0060
sedoheptulose-1,7-bisphosphatase	Para_7389	none	Tb927.2.5800	TcIL3000.2.1470	TvY486_0201960	Tc00.1047053506619.10	none	none	Tb927.2.5800	none	none	none
sugar transporter-like protein	Para_3781	Baya_084_0030	Tb927.10.14090	TcIL3000.10.11980	TvY486_0035210	Tc00.1047053511281.20	W6KK37	W6L6Q2	LmjF18.0040	CfaC1_21_0150	LpyrH10_13_0050	Lsey_157_0140
transaldolase	CDS_complement_25768651	Baya_288_0020	Tb927.8.5600	TcIL3000.0.10000	TvY486_0805130	Tc00.1047053507889.10	none	none	LmjF16.0760	CfaC1_17_0910	LpyrH10_15_0840	Lsey_207_0150
transketolase	Para_6566	Baya_160_0010	Tb927.8.6170	TcIL3000.8.6020	TvY486_0805760	Tc00.1047053511903.120	W6KZB1_9TRYP	W6KXY8_9TRYP	LmjF24.2060	CfaC1_30_4190	LpyrH10_11_2420	Lsey_751_0010
UDP-galactose 4'-epimerase (UDP-glucose 4'-epimerase)	Para_322	Baya_003_1110	Tb11.02.0330	TcIL3000.0.38310	TvY486_1102800	Tc00.1047053506303.50	W6KIX7	W6LCH7	LmjF33.2300	CfaC1_AODS01003155_0050	LpyrH10_07_2460	Lsey_060_0110
UDP-glucose pyrophosphorylase (UTP-glucose-1-phosphate uridylyltransferase 2)	Para_7797	Baya_089_0070	Tb927.10.13130	TcIL3000.10.11210	none	Tc00.1047053503521.50	none	none	LmjF18.0990	CfaC1_21_1280	LpyrH10_13_1320	Lsey_013_0240
UDP-N-acetylglucosamine transferase (glycosyltransferase family 28)	Para_2746	Baya_105_0110	Tb927.6.1960	TcIL3000.6.1540	TvY486_0601420	Tc00.1047053504071.90	W6KWH7	W6L2A6	LmjF30.0530	CfaC1_29_0600	LpyrH10_04_3090	Lsey_042_0380
xylulokinase	Para_1785	none	none	none	none	none	none	none	LmjF36.0260	CfaC1_30_0350	LpyrH10_01_5370	Lsey_058_0380
Enzymes of carbohydrate metabolism in trypanosomatids. Alternative enzyme names are given in parentheses, and gene IDs are shown for each species.

## Sheet: Suppl. Table S5
Enzyme name	P.confusum	B.ayalai	T.brucei	T.congolense	T.vivax	T.cruzi	Phytomonas spp. EM1	Phytomonas spp. HART1	L. major	C. fasciculata	L. pyrrhocoris	L.seymouri
1,2-dihydroxy-3-keto-5-methylthiopentene dioxygenase	Para_3690	Baya_165_0180	Tb927.4.360	TcIL3000.4.20	TvY486_0400060	Tc00.1047053510691.10	W6KEK1	W6LC05	LmjF34.4600	CfaC1_33_5970	LpyrH10_05_4770	Lsey_421_0030
2-amino-3-carboxymuconate-6-semialdehyde decarboxylase	none	none	none	none	none	none	none	none	BS04700	none	none	none
3-hydroxyanthranilate-dioxygenase	Para_3994	none	none	none	none	none	none	none	BS14935	none	none	none
3-hydroxyisobutyryl-coenzyme	none	Baya_099_0110	Tb11.01.8200	TcIL3000.11.16400	TvY486_1117420	Tc00.1047053506727.100	none	none	LmjF32.3680	CfaC1_KB217656_0030	LpyrH10_02_4150	Lsey_160_0210
3-mercaptopyruvate sulfurtransferase	Para_2052	Baya_028_0180	Tb927.8.3170	TcIL3000.8.3200	TvY486_0802620	Tc00.1047053504003.40	W6L5R1	W6L0Y6	LmjF23.1240	CfaC1_22_2080	LpyrH10_03_2100	Lsey_195_0060
3-methylcrotonoyl-CoA carboxylase, beta subunit	Para_3371	Baya_170_0070	Tb11.02.4480	TcIL3000.0.44270	TvY486_1106990	Tc00.1047053508799.170	none	none	LmjF11.0590	CfaC1_13_0600	LpyrH10_18_0760	Lsey_297_0060
5-methyltetrahydropteroyltriglutamate-homocysteine methyltransferase	none	none	Tb927.8.2610	TcIL3000.8.2420	TvY486_0802120	none	none	none	LmjF31.0010	CfaC1_25_0150	LpyrH10_20_0020	Lsey_148_0010
acireductone synthase/enolase-phosphatase E1, bifunctional	Para_2886	Baya_020_0490	none	none	none	Tc00.1047053509791.140	W6KQV2	none	LmjF36.5910	CfaC1_35_5830	LpyrH10_06_3970	Lsey_004_0390
acyl-coa dehydrogenase (short/branched chain specific)	Para_5732	Baya_009_0560	Tb11.55.0026	TcIL3000.0.13370	TvY486_1101480	Tc00.1047053510303.290	none	none	LmjF35.2730	CfaC1_31_2920	LpyrH10_01_4900	Lsey_008_0270
acyl-CoA dehydrogenase, long-chain specific (isovaleryl-CoA dehydrogenase)	Para_4414	Baya_025_0520	Tb11.55.0026	TcIL3000.0.13370	TvY486_1101480	Tc00.1047053510121.40	none	none	LmjF27.0930	CfaC1_31_2920	LpyrH10_07_1180	Lsey_077_0290
alanine aminotransferase	Para_5615	Baya_031_0400	Tb927.1.3950	TcIL3000.1.1620	TvY486_0101720	Tc00.1047053510889.120	W6KXG8	W6LGD7	LmjF12.0630	CfaC1_06_0670	LpyrH10_23_0620	Lsey_504_0030
alanine racemase	Para_2098	Baya_028_0660	Tb927.5.1280	TcIL3000.0.42700	TvY486_0500930	Tc00.1047053509601.90	W6KVT7	none	LmjF23.1480	CfaC1_22_2530	LpyrH10_03_1670	Lsey_101_0130
aldehyde dehydrogenase, mitochondrial precursor (10-formyl-THF dehydrogenase)	Para_6285	Baya_035_0340	Tb927.10.6190	TcIL3000.10.5250	TvY486_1006155	Tc00.1047053506155.60	W6KMH6	W6L8V8	LmjF25.1120	CfaC1_28_1490	LpyrH10_10_1470	Lsey_446_0050
aminomethyltransferase (glycine synthase), mitochondrial precursor	Para_4102	Baya_044_0540	Tb11.01.1440	TcIL3000.11.10170	TvY486_1110320	Tc00.1047053511231.50	none	none	LmjF36.3810	none	LpyrH10_06_1450	Lsey_118_0030
arginase	none	none	none	none	none	none	none	none	LmjF35.1480	CfaC1_31_1380	LpyrH10_01_3300	Lsey_143_0010
arginine kinase			Tb09.160.4570	TcIL3000.9.2150	TvY486_0902335	Tc00.1047053507241.30	GSEM1T00007041001	GSHART1T00004366001	Tb09.160.4570	none	none	none
argininosuccinate lyase	none	none	none	none	none	none	none	none	none	CfaC1_KB217712_0010|CfaC1_22_0440	LpyrH10_03_3580	none
argininosuccinate synthase	none	none	none	none	none	none	none	none	LmjF23.0260	CfaC1_AODS01001774_0010	LpyrH10_03_3570	none
aromatic L-alpha-hydroxyacid dehydrogenase	Para_2406	Baya_073_0180	Tb11.01.3040	TcIL3000.11.11900	TvY486_1112250	Tc00.1047053510437.40	none	none	LmjF28.2860	CfaC1_26_3650	none	none
asparaginase	Para_4883	Baya_223_0050	none	none	none	Tc00.1047053510823.80	none	none	LmjF15.0390	CfaC1_10_0590	LpyrH10_38_0560	Lsey_226_0100
asparagine synthase	Para_4008	Baya_040_0410	Tb927.3.4060	TcIL3000.3.2700	TvY486_0303310	Tc00.1047053510001.40	W6KF61	W6L0L5	LmjF29.1490	CfaC1_25_1740	LpyrH10_08_1790	Lsey_002_0230
aspartate aminotransferase, broad specificity (methionine transaminase)	Para_1904	Baya_010_0260	Tb927.10.3660	TcIL3000.10.2990	TvY486_1003700	Tc00.1047053503679.10	W6KVF9	W6LHB5	LmjF35.0820	CfaC1_24_2770	LpyrH10_01_2510	Lsey_036_0210
aspartate aminotransferase, narrow specificity, mitochondrial	Para_1904	Baya_010_0260	Tb11.02.2740	TcIL3000.11.5260	TvY486_1105240	Tc00.1047053510945.70	W6KVF9	W6LHB5	LmjF24.0370	CfaC1_27_0400	LpyrH10_11_0420	Lsey_036_0210
cystathionine beta-synthase	Para_5120	Baya_155_0040	Tb11.02.5400	none	TvY486_1108080	Tc00.1047053506905.50	W6L355	W6LG21	LmjF17.0250	CfaC1_15_0470	LpyrH10_21_0120	Lsey_197_0060
cystathionine gamma-lyase	Para_89	Baya_004_0240	Tb09.211.3330	TcIL3000.9.5100	none	Tc00.1047053510661.250	W6KKQ8	W6LFY1	LmjF35.3230	CfaC1_31_3540	LpyrH10_01_5570	Lsey_149_0160
cysteine desulfurase, mitochondrial precursor (cystathionine gamma-lyase)	Para_420	Baya_054_0300	Tb11.55.0013	TcIL3000.11.1450	TvY486_1101600	Tc00.1047053506629.70	W6KFG8	W6L9C2	LmjF27.1060	CfaC1_20_1260	LpyrH10_07_1320	Lsey_077_0150
cysteine synthase	Para_4120	Baya_039_0400	Tb11.02.5400	none	TvY486_1108080	Tc00.1047053507793.20	W6L355	W6L957	LmjF36.3590	CfaC1_35_3180	LpyrH10_06_1200	Lsey_172_0180
D-3-phosphoglycerate dehydrogenase	none	Baya_313_0040	none	none	none	none	none	none	LmjF03.0030	CfaC1_03_0120	LpyrH10_34_0040	Lsey_496_0020
delta-1-pyrroline-5-carboxylate dehydrogenase, putative	Para_6382	Baya_157_0130	Tb927.10.3210	TcIL3000.10.2660	TvY486_1003190	Tc00.1047053510943.50	W6KSE4	W6L7M5	LmjF03.0200	CfaC1_03_0290	LpyrH10_34_0240	Lsey_188_0080
deoxyhypusine hydroxylase (DOHH)	Para_5015	Baya_137_0070	Tb09.160.1240	TcIL3000.9.750	TvY486_0900800	Tc00.1047053507615.70	W6KU18	W6LBE1	LmjF26.1910	CfaC1_33_0940	LpyrH10_31_1030	Lsey_045_0070
deoxyhypusine synthase	Para_5731	Baya_006_0670	Tb927.10.2750	TcIL3000.1.360	TvY486_1002770	Tc00.1047053506195.300	W6KEE4	W6LDP8	LmjF34.0330	CfaC1_33_1780	LpyrH10_05_0550	Lsey_141_0100
diaminopimelate epimerase	none	none	none	none	none	none	none	none	none	CfaC1_26_0200	LpyrH10_02_8100	none
diaminopimelate decarboxylase	none	none	none	none	none	none	none	none	none	CfaC1_KB217782_0040	LpyrH10_27_0790	none
electron transfer flavoprotein-ubiquinone oxidoreductase	Para_3449	Baya_151_0040	Tb927.8.1240	TcIL3000.0.21750	TvY486_0800640	Tc00.1047053508543.140	none	none	LmjF07.0600	CfaC1_09_0920	LpyrH10_30_0710	Lsey_235_0040
formamidase	Para_5048	Baya_064_0400	Tb09.160.0770	TcIL3000.0.36940	TvY486_0012100	Tc00.1047053510039.40	W6KTU0	W6LBF8	LmjF26.2280	CfaC1_KB217766_0040	LpyrH10_31_0520	Lsey_420_0010
gamma-glutamyl kinase	none	none	none	none	none	none	none	none	LmjF26.2710	CfaC1_33_0080	LpyrH10_31_0030	Lsey_464_0030
gamma-glutamyl phosphate reductase	none	Baya_007_0910	none	none	none	Tc00.1047053511023.10	none	none	LmjF02.0630	CfaC1_32_4510	LpyrH10_33_0950	Lsey_287_0060
glutamate dehydrogenase (NAD)	Para_2017	Baya_049_0010	Tb09.160.4310	TcIL3000.9.1990	TvY486_0902180	none	W6KSX1	W6L3U3	LmjF15.1010	CfaC1_10_1400	LpyrH10_26_0680	Lsey_571_0010
glutamine synthetase, putative	Para_759	Baya_009_0010	Tb927.7.4970	TcIL3000.7.4160	TvY486_0705050	Tc00.1047053508175.370	W6KJG9	W6LGX7	LmjF06.0370	CfaC1_23_1480	LpyrH10_03_0470	Lsey_079_0030
glycine dehydrogenase (glycine-cleavage complex P-protein)	Para_496	Baya_091_0270	Tb927.7.1910	TcIL3000.7.1350	TvY486_0701750	Tc00.1047053509163.80	none	none	LmjF26.0030	CfaC1_08_0040	LpyrH10_01_7900	Lsey_277_0140
glycine-cleavage system H protein	Para_7920	Baya_008_0320	Tb09.211.1380	none	TvY486_0904300	Tc00.1047053508457.30	W6KQ96	W6L581	LmjF35.4720	CfaC1_31_4910	LpyrH10_01_7140	Lsey_002_0580
histidine ammonia-lyase	Para_2793	none	none	none	none	Tc00.1047053506247.220	none	none	Tc00.1047053506247.220	none	none	none
homoserine kinase	Para_2493	Baya_060_0160	Tb927.6.4430	TcIL3000.6.3840	none	Tc00.1047053503597.10	W6KKR6	W6L2T1	LmjF30.3080	CfaC1_29_3420	LpyrH10_04_6100	Lsey_105_0120
hydroxymethylglutaryl-CoA synthase / lyase	Para_892	none	Tb927.4.2700	TcIL3000.4.2580	TvY486_0402590	Tc00.1047053506635.80	none	none	Tb927.4.2700	none	none	none
imidazolonepropionase	Para_6958	none	none	none	none	Tc00.1047053508741.140	none	none	BS21640	none	none	none
kynureninase	Para_5044	Baya_220_0090	Tb09.160.0810	TcIL3000.9.490	TvY486_0900470	Tc00.1047053508119.110	none	none	LmjF26.2240	CfaC1_33_0600	LpyrH10_31_0650	Lsey_278_0080
kynurenine 3-monooxygenase	Para_4871	none	none	none	none	none	none	none	BS08210	none	none	none
kynurenine--oxoglutarate transaminase	Para_4592	none	Tb927.10.11970	TcIL3000.10.10170	TvY486_0008920	Tc00.1047053510187.20	none	none	LmjF33.1330	CfaC1_35_1730	LpyrH10_19_0170	Lsey_187_0150
L-threonine 3-dehydrogenase	Para_2527	Baya_002_0640	Tb06.5F5.290|Tb927.6.2790	TcIL3000.6.2270	TvY486_0602270	Tc00.1047053511753.120	none	none	Tb927.6.2790	none	none	none
mercaptopyruvate sulfurtransferase	Para_1864	Baya_008_1090	Tb927.7.5920	TcIL3000.7.4940	TvY486_0706050	Tc00.1047053508173.40			LmjF05.0970	CfaC1_05_1110	LpyrH10_37_0500	Lsey_248_0010
methionine synthase reductase, mitochondrial precursor	Para_2997	Baya_007_0370	Tb11.01.0170	TcIL3000.0.54440	TvY486_1109190	Tc00.1047053506585.70	W6KYD5	none	LmjF36.4720	CfaC1_35_4460	LpyrH10_06_2520	Lsey_034_0140
methylmalonyl-CoA epimerase (racemase), mitochondrial	Para_495	none	none	none	none	none	none	none	LmjF26.0020	CfaC1_08_0030	LpyrH10_01_7890	Lsey_277_0150
methylmalonyl-coenzyme a mutase	Para_489	none	none	none	none	none	none	none	LmjF27.0300	CfaC1_20_0300	LpyrH10_35_0420	Lsey_115_0050
methylthioadenosine phosphorylase	Para_8142	Baya_026_0120	Tb927.7.7040	TcIL3000.7.5710	TvY486_0706760	Tc00.1047053506789.280	W6KGI6_9TRYP	W6LFQ0_9TRYP	LmjF05.0830	CfaC1_05_0930	LpyrH10_37_0030	Lsey_064_0200
methylthioribose-1-phosphate isomerase	Para_3012	Baya_007_0070	Tb11.01.2780	TcIL3000.11.11710	TvY486_1111970	Tc00.1047053508269.30	W6KQJ7	W6L602	LmjF36.4930	CfaC1_35_4690	LpyrH10_06_2750	Lsey_177_0090
methylthioribulose-1-phosphate dehydratase/enolase-phosphatase E1, bifunctional	Para_2310	Baya_052_0310	none	none	none	none	W6KL85	W6L665	LmjF28.1840	CfaC1_26_2410	LpyrH10_02_5910	Lsey_023_0280
ornithine aminotransferase	none	none	none	none	none	none	none	none	BS64865	none	none	none
phenylalanine-4-hydroxylase, putative	none	Baya_046_0230	none	none	none	none	none	none	LmjF28.1280	CfaC1_26_1690	LpyrH10_02_6640	Lsey_038_0230
polyamine transporter	Para_4726	Baya_008_0040	Tb09.211.1760	TcIL3000.0.06990	TvY486_0904620	Tc00.1047053508799.120	W6KIJ0	W6L565	LmjF35.4410	CfaC1_31_4580	LpyrH10_01_6810	Lsey_002_0880
proline oxidase (proline dehydrogenase)	Para_657	Baya_110_0070	Tb927.7.210	TcIL3000.0.07190	TvY486_0700050	Tc00.1047053511237.30	W6KHW7	W6L271	LmjF26.1610	CfaC1_33_1290	LpyrH10_01_9740	Lsey_318_0050
propionyl-coa carboxylase, beta chain	Para_2173	Baya_170_0070	Tb11.02.4480	TcIL3000.0.44270	TvY486_1106990	Tc00.1047053508799.170	none	none	LmjF28.0490	CfaC1_26_0610	LpyrH10_02_7650	Lsey_189_0050
pterin-4-alpha-carbinolamine dehydratase	Para_3313	Baya_024_0500	Tb11.02.4890	none	none	Tc00.1047053511165.54	W6KH67	none	LmjF11.0220	CfaC1_16_0260	none	Lsey_182_0040
pyrroline-5-carboxylate reductase	Para_3194	Baya_075_0210	Tb927.7.2440	TcIL3000.7.1750	TvY486_0702280	Tc00.1047053509207.90	W6KWT7	W6KYV2	LmjF13.1680	CfaC1_28_4130	LpyrH10_20_0040	Lsey_148_0030
S-adenosylmethionine decarboxylase (catalytic subunit)	Para_2496	Baya_060_0130	Tb927.6.4410	TcIL3000.6.3880	TvY486_0603850	Tc00.1047053504257.30	W6KIZ9	W6L4T5	LmjF30.3110	CfaC1_29_3450	LpyrH10_04_6130	Lsey_105_0090
S-adenosylmethionine decarboxylase (regulatory subunit, prozyme)	Para_2497	Baya_060_0120	Tb927.6.4470	TcIL3000.6.3900	TvY486_0603860	Tc00.1047053504257.60	W6KKF7	W6L3Z2	LmjF34.3120	CfaC1_29_3460	LpyrH10_04_6140	Lsey_105_0080
s-adenosylmethionine synthase or methionine adenosyltransferase	Para_5315	Baya_298_0040	Tb927.6.4920	TcIL3000.0.37490	TvY486_0604250	Tc00.1047053510445.50	W6KVW3	W6L145	LmjF30.3520	CfaC1_29_4680	LpyrH10_04_6590	none
serine acetyltransferase	Para_987	Baya_083_0100	none	none	none	Tc00.1047053504013.40	none	none	LmjF34.2850	CfaC1_33_4310	LpyrH10_05_3070	Lsey_369_0020
serine hydroxymethyltransferase, cytosolic	Para_5171	Baya_278_0020	none	none	none	none	W6KY12	W6L437	LmjF14.1320	CfaC1_11_1590	LpyrH10_17_1600	Lsey_347_0030
serine hydroxymethyltransferase, mitochondrial	Para_2345	Baya_278_0020	none	none	none	none	W6KY12	W6L437	LmjF28.2370	CfaC1_26_3080	LpyrH10_02_5200	Lsey_208_0020
serine palmitoyltransferase	Para_1945	Baya_148_0040	Tb927.10.4050	TcIL3000.10.3380	TvY486_1004080	Tc00.1047053506959.70	W6KV53	W6L6R4	LmjF35.0320	CfaC1_24_2260	LpyrH10_01_2050	Lsey_272_0040
threonine dehydratase	none	Baya_009_0420	none	none	TvY486_0705390	Tc00.1047053506825.70	W6KUT1	W6L9Q1	LmjF06.0730	CfaC1_23_1880	LpyrH10_03_0900	Lsey_165_0040
threonine synthase	Para_3823	Baya_016_0780	Tb927.7.4390	TcIL3000.7.3590	none	Tc00.1047053508857.160	W6KJN9	W6LFR0	LmjF14.0350	CfaC1_11_0410	LpyrH10_17_0380	Lsey_364_0030
tryptophan-dioxygenase oxidoreductase	Para_2259	none	none	none	none	none	none	none	BS01660	none	none	none
urocanate hydratase	Para_5550	none	none	none	none	none	none	none	BS93500	none	none	none
Enzymes of amino acid metabolism in trypanosomatids. Alternative enzyme names are given in parentheses, and gene IDs are shown for each species.

## Sheet: Suppl. Table S6
Enzyme name	P.confusum	B.ayalai	T.brucei	T.congolense	T.vivax	T.cruzi	Phytomonas spp. EM1	Phytomonas spp. HART1	L. major	C. fasciculata	L. pyrrhocoris	L.seymouri
aldehyde dehydrogenase, mitochondrial precursor (10-formyl-THF dehydrogenase)	Para_6285	Baya_035_0340	Tb927.10.6190	TcIL3000.10.5250	TvY486_1006155	Tc00.1047053506155.60	W6KMH6	W6L8V8	LmjF25.1120	CfaC1_28_1490	LpyrH10_10_1470	Lsey_446_0050
catalase	none	none	none	none	none	none	none	none	none	CfaC1_30_0050	LpyrH10_15_0020	Lsey_026_0490
glutathione (trypanothione) peroxidase	none	Baya_042_0440	Tb927.7.1130	TcIL3000.0.04420	TvY486_0700940	Tc00.1047053507515.10	W6KPJ8	W6L8R2	LmjF26.0800	CfaC1_08_0800	LpyrH10_01_8670	Lsey_155_0170
iron/ascorbate oxidoreductase family protein	Para_4199	none	Tb09.211.4990	TcIL3000.0.09620	TvY486_0035050	Tc00.1047053508409.160	W6KEL9	W6L0V9	LmjF29.0250	CfaC1_14_1870	LpyrH10_08_0300	none
isocitrate dehydrogenase (NADP), mitochondrial precursor	Para_6890	Baya_030_0270	Tb927.8.3690	TcIL3000.0.43620	TvY486_0803090	none	W6KWA4	W6LAF3	LmjF10.0290	CfaC1_KB217654_0080	LpyrH10_22_0470	Lsey_061_0040
L-ascorbate peroxidase	Para_7343	Baya_117_0180	none	none	none	Tc00.1047053506193.60	none	none	LmjF34.0070	CfaC1_33_1480	LpyrH10_05_0250	Lsey_078_0210
ribonucleoside-diphosphate reductase (ribonucleotide reductase)	Para_2215	Baya_098_0250	Tb11.02.5720	TcIL3000.11.8380	TvY486_1108560	none	W6KNJ9	W6KWK8	LmjF28.0890	CfaC1_26_1120	LpyrH10_02_7180	Lsey_031_0420
serine hydroxymethyltransferase, cytosolic	Para_5171	Baya_278_0020	none	none	none	none	W6KY12	W6L437	LmjF14.1320	CfaC1_11_1590	LpyrH10_17_1600	Lsey_347_0030
serine hydroxymethyltransferase, cytosolic	Para_5171	Baya_278_0020	none	none	none	none	W6KY12	W6L437	LmjF14.1320	CfaC1_11_1590	LpyrH10_17_1600	Lsey_347_0030
serine hydroxymethyltransferase, mitochondrial	Para_2345	Baya_278_0020	none	none	none	none	W6KY12	W6L437	LmjF28.2370	CfaC1_26_3080	LpyrH10_02_5200	Lsey_208_0020
superoxide dismutase (Fe) isoform B, cytosolic	Para_1330	Baya_016_0330	Tb11.01.6660	TcIL3000.11.15820	TvY486_1116720	Tc00.1047053508445.20	W6KP93	W6LBU0	LmjF32.1820	CfaC1_32_2350	LpyrH10_02_2090	Lsey_001_0100
superoxide dismutase (Fe) mitochondrial	Para_2449	Baya_060_0490	Tb927.6.4030	TcIL3000.6.3430	TvY486_0603500	Tc00.1047053511521.30	W6KH46	W6L2Q5	LmjF30.2770	CfaC1_29_3040	LpyrH10_04_5570	Lsey_209_0230
thioredoxin	Para_8260	Baya_186_0140	Tb09.160.2020	TcIL3000.9.970	none	Tc00.1047053504797.40	none	none	LmjF01.0270	CfaC1_12_0350	LpyrH10_33_0160	Lsey_072_0120
trypanothione reductase	Para_6761	Baya_232_0090	Tb927.10.10390	TcIL3000.10.8870	TvY486_1010290	Tc00.1047053503555.30	W6KQF0	W6L5G2	LmjF05.0350	none	LpyrH10_07_0430	Lsey_286_0030
trypanothione synthetase	Para_1094	Baya_048_0490	Tb927.2.4370	TcIL3000.2.770	TvY486_0201160	Tc00.1047053509319.90	W6L286	W6L9Q3	LmjF27.1870	CfaC1_27_2630	LpyrH10_03_4680	Lsey_126_0130
Enzymes of oxidative stress protection in trypanosomatids. Alternative enzyme names are given in parentheses, and gene IDs are shown for each species.

## Sheet: Suppl. Table S7
Vesicle coat and tethering complexes in L. pyrrhocoris	gene name	gene ID	notes
Adaptor protein complexes (AP-1 through AP-4) subunits	AP1g	LpyrH10_05_4290
	AP2a	LpyrH10_39_0290
	AP3d	LpyrH10_28_1090
	AP4e	LpyrH10_04_4160
	AP1/2b1	LpyrH10_06_5020
	AP1/2b2	LpyrH10_18_1240
	AP3b	LpyrH10_06_3120
	AP4b	LpyrH10_06_3500
	AP1m	LpyrH10_01_1140
	AP2m	LpyrH10_06_0560
	AP3m	LpyrH10_05_2810
	AP4m	LpyrH10_29_1240
	AP1s	LpyrH10_08_1730
	AP2s	LpyrH10_05_2500
	AP3s	LpyrH10_11_1790
	AP4s	LpyrH10_02_0140
COP1 complex (CoAtomer)	COP1a	LpyrH10_05_4620, LpyrH10_05_4660	two loci, but identical protein sequences
	COP1b	LpyrH10_25_0440
	COP1b'	LpyrH10_03_5670
	COP1d	LpyrH10_15_1760
	COP1e	LpyrH10_02_1990
	COP1g	LpyrH10_02_4920
	COP1z	LpyrH10_01_1810
COP2 complex	Sec13A	LpyrH10_02_0090
	Sec13B	LpyrH10_02_7470
	Sec23A	LpyrH10_06_4580
	Sec23B	LpyrH10_22_0490
	Sec24	LpyrH10_08_0250
	Sec24B	LpyrH10_10_1710
	Sec31	LpyrH10_18_1420
Retromer	Vps35	LpyrH10_14_0530
	Vps29	LpyrH10_02_1250
	Vps26	LpyrH10_06_1020
	Vps5	LpyrH10_01_4540
	Vps10	not identified	seems to be missing from trypanosomatids in general
Dsl1 complex	Dsl1 (=Zw10)	not identified	seems to be missing from trypanosomatids in general
	Tip20	LpyrH10_01_1660	previously not identified in trypanosomatids (Klinger et al. 2013, DOI: 10.1371/journal.pone.0076278), but in fact present (Tb927.6.580 – T. brucei; LmjF.22.1660 – L. major)
	Sec39	not identified	seems to be missing from trypanosomatids in general
	Sec20	LpyrH10_18_0380
TRAPP	Trs20 (=TRAPPC2)	LpyrH10_46_0020
	Trs23 (=TRAPPC4)	LpyrH10_02_3140
	Trs31 (=TRAPPC5)	LpyrH10_01_5670
	Trs33 (=TRAPPC6)	LpyrH10_11_1540
	Trs85 (=TRAPPC8)	LpyrH10_10_2030
	Bet3 (=TRAPPC1)	LpyrH10_01_5130
	Bet5 (=TRAPPC3)	LpyrH10_15_1990
	Trs120 (=TRAPPC9)	LpyrH10_01_4860	previously not identified in trypanosomatids (Koumandou et al. 2007, doi:10.1186/1471-2148-7-29), but in fact present (Tb927.9.13050 - T. brucei; Lmj.F35.2700 - L. major)
	Trs130 (=TRAPPC10)	not identified	seems to be missing from trypanosomatids in general
	TRAPPC11	LpyrH10_22_0070
	TRAPPC12	not identified	seems to be missing from trypanosomatids in general
	Tca17 (=TRAPPC2L)	LpyrH10_31_1050	previously not identified in trypanosomatids (Klinger et al. 2013, DOI: 10.1371/journal.pone.0076278), but in fact present (Tb927.9.2600 – T. brucei; Lmj.F26.1890 – L. major)
	Trs65	absent	Fungi-specific
COG complex	Cog1	LpyrH10_27_0200	very divergent, the assignment as Cog1 ortholog based primarily on the presence of an N-terminal Vps51 domain characteristic for Cog1 proteins
	Cog2	LpyrH10_06_4120
	Cog3	LpyrH10_09_2010
	Cog4	LpyrH10_07_0690
	Cog5	LpyrH10_02_3690
	Cog6	LpyrH10_05_0590
	Cog7	LpyrH10_01_9540
	Cog8	LpyrH10_02_4620
Exocyst	Sec3	LpyrH10_28_0160
	Sec5	LpyrH10_17_0250	previously not identified in trypanosomatids (Koumandou et al. 2007, doi:10.1186/1471-2148-7-29), but in fact present (Tb927.7.4490 - T. brucei; Lmj.F14.0230 - L. major)
	Sec6	LpyrH10_07_1260
	Sec8	LpyrH10_14_1900
	Sec10	LpyrH10_03_2980
	Sec15	LpyrH10_18_0180
	Exo70	LpyrH10_01_7520
	Exo84	not identified	seems to be missing from trypanosomatids in general
GARP/EARP complexes	Vps50 (=syndetin)	LpyrH10_11_2550	EARP-specific subunit
	Vps51 (=Ang2)	LpyrH10_14_0390	previously not identified in trypanosomatids (Koumandou et al. 2007, doi:10.1186/1471-2148-7-29), but in fact present (Tb927.10.2130 - T. brucei; Lmj.F21.033 - L. major)
	Vps52	LpyrH10_01_8210
	Vps53	LpyrH10_04_0930
	Vps54	LpyrH10_06_4320	GARP-specific subunit
CORVET/HOPS complexes	Vps3	LpyrH10_02_7070	CORVET-specific
	Vps8	LpyrH10_06_2710	CORVET-specific
	Vps11	LpyrH10_29_1040
	Vps16	LpyrH10_13_1400
	Vps16B	LpyrH10_07_1730	Trypanosomatid-specific divergent Vps16-related paralog
	Vps18	LpyrH10_07_1150
	Vps33	LpyrH10_10_2720
	Vps39	LpyrH10_23_0070	HOPS-specific
	Vps41	LpyrH10_04_3940	HOPS-specific
Membrane and protein trafficking proteins in L. pyrrhocoris.

## Sheet: Suppl. Table S8
Ras superfamily GTPases	gene name	Leptomonas pyrrhocotis	Leishmania major	Phytomonas sp. EM1*	Trypanosoma brucei	Trypanosoma cruzi#	Bodo saltans$	notes
RAB family	Rab1	LpyrH10_07_0990	LmjF27.0760	CCW65396.1	Tb927.8.890	TcCLB.503715.30	+
	Rab1B	absent	absent	absent	Tb927.9.15930	absent		T. brucei-specific paralog, most likely an evolutionary innovation of the T. brucei lineage
	Rab2	LpyrH10_02_2340	LmjF32.2030	CCW62851.1	Tb927.11.15240	TcCLB.511711.80	+
	Rab4	LpyrH10_02_0590	LmjF32.0490	CCW62719.1	Tb927.11.13750	TcCLB.510911.30	+
	Rab5A	LpyrH10_13_1460	LmjF18.1130	CCW64946.1	Tb927.10.12960	TcCLB.509805.60	+
	Rab5B	LpyrH10_20_1630	LmjF13.0220	CCW61911.1	Tb927.11.4570	TcCLB.506227.180	+
	Rab6	LpyrH10_27_0560	LmjF02.0260	CAVQ010000856.1 (partial unannotated genomic sequence)	Tb927.2.2130	TcCLB.505037.50 (NE)	+
	Rab7	LpyrH10_13_1210, LpyrH10_13_1150	LmjF18.0890	CCW62560.1	Tb927.9.11000	TcCLB.508461.270 (NE)	+	two loci in L. pyrrhocoris, but identical protein sequences
	Rab11	LpyrH10_22_1290	LmjF10.0910	CCW63566.1	Tb927.8.4330	TcCLB.511407.60	+
	Rab14	LpyrH10_30_0750	LmjF07.0560	CCW63630.1	lost	TcCLB.511621.120	+
	Rab18	LpyrH10_07_2960	LmjF33.1840	CCW60850.1	Tb927.8.4770	TcCLB.508837.74	+
	Rab21A	LpyrH10_14_0890	LmjF21.0790	lost	Tb927.10.1520	TcCLB.509247.20	+
	Rab21B	lost	lost	lost	lost	TcCLB.511191.19	+	RAB21 duplication that occurred before the split of Bodo and trypanosomatids
	Rab23	LpyrH10_06_4370	LmjF36.6250	CCW63251.1	Tb927.10.8560	TcCLB.511043.20	+
	Rab28	LpyrH10_04_4350	LmjF30.1710	lost	Tb927.6.3040	TcCLB.511751.130	+
	Rab32	lost	lost	lost	lost	TcCLB.506289.80	+
	Rab32L	lost	lost	lost	lost	TcCLB.509543.30	+	a novel divergent Rab32-like paralog shared by Bodo and T. cruzi, but (most likely secondarily) absent from other trypanosomatids
	RabX1	LpyrH10_22_1580	LmjF10.1160	CCW63556.1	Tb927.8.4610	TcCLB.503689.4	+
	RabX2	LpyrH10_22_1590	LmjF10.1170	CCW63555.1	Tb927.8.4620	TcCLB.503689.10	+
	RabX3	LpyrH10_17_0870	LmjF14.0760	lost	lost	TcCLB.510989.30	+
	RabX4	LpyrH10_12_2200	LmjF31.0860	CAVQ010000231.1 (partial unannotated gennomic sequence)	Tb927.4.4220, Tb927.8.8140	TcCLB.507277.10, TcCLB.509895.100	+	the two paralogs in T. brucei annotated as RX2 and RX3 (Field and O’Reilly 2008, doi: 10.1016/j.pt.2008.03.005), the L. major gene previously reported as LmLRAB (Chenik et al. 2006, doi:10.1016/j.bbrc.2006.01.005)
	RabX5	lost	lost	lost	lost	TcCLB.511277.190 (NE)	+	a kinetoplastid-specific novel paralog most similar to the RAB5 group
ARF/SAR1 family	ARF1	LpyrH10_29_0910	LmjF31.2790	CCW62686.1,	Tb927.9.13680, Tb927.9.13710, Tb927.9.13740, Tb927.9.13650	TcCLB.510755.50, TcCLB.510755.60	+	Multiple identical or nearly identical copies, often tandemly aarrayed, are present in some species
	ARF3	LpyrH10_29_0030	LmjF31.2280	CCW62687.1	absent	absent		duplication of ARF1 specific for the clade comprising Leishmaniinae and Phytomonas
	ARF2	LpyrH10_24_0550	LmjF04.0480	CCW61087.1	Tb927.9.7650	TcCLB.434945.4, TcCLB.509297.30	+	two nearly identical copies in the T. cruzi genome
	ARL1	LpyrH10_42_0020	LmjF17.0070	CCW65678.1	Tb927.7.6230	TcCLB.506513.60	+
	ARL2	LpyrH10_01_1830	LmjF35.0130	CCW64783.1	Tb927.10.4250	TcCLB.511469.24	+
	ARL3A	LpyrH10_08_1110	LmjF29.0880	CCW59611.1	Tb927.3.3450	TcCLB.504433.10	+
	ARL3B	LpyrH10_06_4340	LmjF36.6230	lost	Tb927.10.8580	lost	+
	ARL3C	LpyrH10_04_5130	LmjF30.2370	CCW61599.1	Tb927.6.3650	TcCLB.506941.170	+
	ARL5	LpyrH10_24_0310	LmjF30.2370	CCW64559.1 (fragmentary sequence most likely representing a non-functional pseudogene)	Tb927.9.7230	TcCLB.506627.60 (NE)	+	trypanosomatid orthologs originally identified as ARLX, e.g. Price et al. 2005 (doi: 10.1242/​jcs.01624)
	ARL6	LpyrH10_15_1960	LmjF16.1380	CCW64648.1	Tb927.8.5060	TcCLB.508839.60	+
	ARL8	lost	lost	lost	lost	TcCLB.508897.70 (NE)	+
	ARL13	LpyrH10_09_0960	LmjF36.0820	CCW59968.1	Tb927.10.5230	TcCLB.510297.100	+
	ARL16	LpyrH10_17_0060	LmjF14.0060	CCW64036.1	Tb927.7.4630	TcCLB.506605.214	+
	ARL18	LpyrH10_06_2160	lost	lost	lost	TcCLB.504147.160	+	an uncharacterized ancestral eukaryotic paralog shared by many protists yet missing from Metazoa (Eliáš et al, unpublished)
	ARFRP1	LpyrH10_31_0710	LmjF26.2190	CCW65006.1	Tb927.9.2060	TcCLB.507939.40	+
	SAR1	LpyrH10_07_0070	LmjF05.0030	CCW59771.1	Tb927.5.4500	TcCLB.509539.50 (NE)	+
	PH-ARL	LpyrH10_06_2050	LmjF36.4290	CCW63900.1	Tb927.10.9670	TcCLB.504147.310	+	a novel protein with a PH-domain fused to a divergent ARF-like domain
	SR-beta	LpyrH10_03_4910	LmjF33.2620	CCW63668.1	Tb927.2.4090	TcCLB.511109.20	+	beta subunit of the signal recognition particle receptor
Other small GTPases	RAN	LpyrH10_10_1800	LmjF25.1420	CCW63365.1	Tb927.3.1120	TcCLB.509455.80	+
	IFT27	LpyrH10_08_0120	LmjF29.0090	CCW59533.1	Tb927.3.5550	TcCLB.507795.30	+
	RABL2	LpyrH10_02_2120	LmjF32.1840	CCW62834.1	Tb927.11.15030	TcCLB.508445.10 (NE)	+
	RJL	LpyrH10_16_1450	LmjF09.0850	CCW64572.1	Tb927.11.12950	TcCLB.511559.30		trypanosomatids previously often referred to as RLJ, apparently by propagation of an original mistake
	RLP	LpyrH10_18_1610	lost	lost	Tb927.11.6030	TcCLB.504149.110	+
	RHP	LpyrH10_09_2100	LmjF36.1820	CCW60045.1	Tb927.10.6240	TcCLB.507641.104	+
	RHO	lost	lost	lost	lost	TcCLB.506649.40	+
	MIRO	LpyrH10_30_0040	LmjF07.1130	CCW65368.1	Tb927.8.560	TcCLB.510855.20
	GTR1	LpyrH10_20_0200	LmjF13.1560	CCW61805.1	Tb927.11.3320	TcCLB.509591.30	+
	GTR2	LpyrH10_06_3940	LmjF36.5880	CCW63285.1	Tb927.10.8920	TcCLB.508721.10	+
	IFT22 (=RABL5)	LpyrH10_02_3710	LmjF32.3210	CCW60323.1	Tb927.11.16830	TcCLB.511535.20	+
	LIP1 (=RABL3)	LpyrH10_06_2630	LmjF36.4830	CCW63863.1	Tb927.10.10180	TcCLB.508307.40	+	LIP1 is an ortholog in Arabidopsis thaliana (Kevei et al. 2007, doi:10.1016/j.cub.2007.07.018), RABL3 is an ortholog in Homo sapiens (Li et al. 2010, doi: 10.3892/or_00000876)
	FRP	LpyrH10_17_1440	LmjF14.1170	CCW64269.1	Tb927.7.3790	TcCLB.506795.60	+
	RBEL1	LpyrH10_06_4360+LpyrH10_06_4350	LmjF36.6240	CCW63252.1	Tb927.10.8570	TcCLB.511043.10	+	the gene is disrupted by a gap in the current L. pyrrhocoris genome assembly and hence divided into two gene models
	D2LIC	LpyrH10_02_3730	LmjF32.3230	CCW60321.1	Tb927.11.16810	TcCLB.511025.10 (NE)	+	dynein 2 light intermediate chain ( a subunit of the dynein mediating retrograde intraflagellar transport)
Small GTPases in L. pyrrhocoris.
*for technical reasons GenBank accession numbers are shown for Phytomonas sp. EM1 rather then systematic gene IDs from the TriTryp database
#genes from the CL Brener Esmeraldo-like genome are listed by default; only when the gene is incomplete or missing from this genome, genes from the Non-Esmeraldo-like (NE) geneme are shown
$orthologs present in the B. saltans genome are marked by “+”, but empty fields do not necessarily indicate true absence, as the available genome assembly is still rather incomplete

## Sheet: Suppl. Table S9
L. pyrrhocoris gene ID	unique	Leishmaniinae-only	conserved	expanded	missing	Kinannote classification	additional classifications	notes
LpyrH10_01_0440			y			CMGC/GSK protein kinase
LpyrH10_01_0770			y			serine/threonine protein kinase	CAMK protein kinase
LpyrH10_01_0940			y			NEK protein kinase		Not found in T. brucei
LpyrH10_01_1150			y			protein kinase subdomain-containing protein	CMGC protein kinase	Not found in T. brucei
LpyrH10_01_1170			y			CAMK protein kinase	serine/threonine protein kinase
LpyrH10_01_2220			y			CAMK protein kinase	CAMK/CDPK protein kinase
LpyrH10_01_2720			y			CK1/CK1/CK1-D protein kinase		Assumed Tb927.5.790 - LmjF.35.1000 orthology. If this is not the case, the Tb927.5.790 type is trypanosomatids-only & the LmjF.35.1000 type is Leishmaniinae-only.
LpyrH10_01_2730			y			CK1/CK1 protein kinase
LpyrH10_01_2790			y			CAMK protein kinase	CAMK/RAD53 protein kinase
LpyrH10_01_3550			y			CMGC/CK2 protein kinase
LpyrH10_01_3690		y				CMGC/DYRK/DYRK2 protein kinase
LpyrH10_01_4200	y					CAMKK protein kinase		Also a T. cruzi orthologue: TcBECLB.510759.40
LpyrH10_01_4400		y				CAMKK protein kinase	serine/threonine protein kinase
LpyrH10_01_5120		y				serine/threonine protein kinase
LpyrH10_01_5510			y			serine/threonine protein kinase		Cluster split - Trypanosoma on one branch, Leishmania on the other
LpyrH10_01_6310			y	2		AGC/PKA protein kinase		Second version: LpyrH10_01_6360. T. brucei also duplicated
LpyrH10_01_6350			y			STE/STE20 protein kinase		Assumed Tb927.9.2350 - LmjF.35.4000 orthology. If this is not the case, the Tb927.9.2350 type is trypanosomatids-only & the LmjF.35.4000 type is Leishmaniinae-only.
LpyrH10_01_6360			y	2		AGC/PKA protein kinase		Second version: LpyrH10_01_6310. T. brucei also duplicated
LpyrH10_01_6410			y			serine/threonine protein kinase	CAMK/CAMKL protein kinase
LpyrH10_01_7030			y			protein kinase subdomain-containing protein	serine/threonine protein kinase
LpyrH10_01_7320			y			NEK protein kinase		Not found in T. brucei
LpyrH10_01_7410			y			CMGC/RCK protein kinase
LpyrH10_01_7910			y			CMGC/CDK protein kinase
LpyrH10_01_8930			y			CMGC/SRPK protein kinase
LpyrH10_02_0170			y			STE/STE11 protein kinase
LpyrH10_02_0320			y			protein kinase subdomain-containing protein	serine/threonine protein kinase	Assumed Tb927.10.15880 - LmjF.32.0250 orthology. If this is not the case, the Tb927.10.15880 type is trypanosomatids-only & the LmjF.32.0250 type is Leishmaniinae-only.
LpyrH10_02_0330			y			NEK protein kinase		Cluster split - Trypanosoma on one branch, Leishmania on the other
LpyrH10_02_0850			y			PAB-dependent Poly(A) specific ribonuclease subunit		Not found in T. brucei
LpyrH10_02_0920		y				STE/STE11 protein kinase
LpyrH10_02_0940	y					STE/STE11 protein kinase
LpyrH10_02_0960			y			STE/STE11 protein kinase
LpyrH10_02_1220			y			STE protein kinase
LpyrH10_02_1520			y			serine/threonine protein kinase
LpyrH10_02_2080			y			NEK protein kinase
LpyrH10_02_3750			y			CMGC/CDKL protein kinase
LpyrH10_02_5630			y			CAMK/CAMKL protein kinase
LpyrH10_02_5990			y			VPS15 protein kinase	serine/threonine protein kinase
LpyrH10_02_6080			y			AGC protein kinase
LpyrH10_02_6100			y			protein kinase subdomain-containing protein
LpyrH10_02_7500			y			ULK/ULK protein kinase
LpyrH10_02_7540			y			CMGC/CDKL protein kinase
LpyrH10_02_7620			y			AUR protein kinase
LpyrH10_03_0790			y			STE/STE11 protein kinase
LpyrH10_03_1390			y			AGC/NDR protein kinase
LpyrH10_03_4000			y			CAMK/CAMK1 protein kinase
LpyrH10_03_4010			y			serine/threonine protein kinase	CAMK/CAMK1 protein kinase, CAMK/CDPK protein kinase
LpyrH10_03_4610			y			CMGC/CDK protein kinase
LpyrH10_03_4840			y			CMGC/CLK protein kinase		Cluster split - T. brucei is not part of the cluster
LpyrH10_03_4860		y				CK1/CK1 protein kinase
LpyrH10_04_0140			y			CAMK protein kinase	CAMK/CAMKL protein kinase, serine/threonine protein kinase
LpyrH10_04_0150			y			STE/STE11 protein kinase
LpyrH10_04_0180			y			CMGC/RCK/MAK protein kinase
LpyrH10_04_0380			y			CMGC protein kinase
LpyrH10_04_0590			y			protein kinase subdomain-containing protein
LpyrH10_04_0600			y			CAMKK protein kinase		Cluster split - Leptomonas is not part of the cluster
LpyrH10_04_2290			y			serine/threonine protein kinase	STE/STE20 protein kinase
LpyrH10_04_2420		y				CAMK protein kinase
LpyrH10_04_2460			y			CMGC/MAPK protein kinase
LpyrH10_04_2910			y			CMGC/MAPK protein kinase
LpyrH10_04_3160			y			STE/STE11 protein kinase
LpyrH10_04_3420			y			AGC protein kinase		Cluster split - Trypanosoma on one branch, Leishmania on the other
LpyrH10_04_3660			y			AGC protein kinase	AGC/PDK1 protein kinase
LpyrH10_04_4030			y			Atypical/RIO/RIO2 protein kinase
LpyrH10_04_4180			y			serine/threonine protein kinase	PEK protein kinase
LpyrH10_04_4440			y			CMGC/CDK protein kinase
LpyrH10_04_4840			y			serine/threonine protein kinase
LpyrH10_04_5740			y			CMGC/MAPK protein kinase
LpyrH10_04_6070			y			STE/STE11 protein kinase		Not found in T. brucei
LpyrH10_04_6550			y			CK1/CK1/CK1-D protein kinase		Not found in T. brucei
LpyrH10_04_6650			y			CMGC/SRPK protein kinase
LpyrH10_05_0050			y			STE/STE11 protein kinase	serine/threonine protein kinase
LpyrH10_05_0200			y			NAK protein kinase		Not found in T. brucei
LpyrH10_05_1290			y			AGC protein kinase	WEE protein kinase
LpyrH10_05_2220			y			STE/STE7 protein kinase	serine/threonine protein kinase	Not found in T. brucei
LpyrH10_05_2290			y			PEK protein kinase
LpyrH10_05_2340			y			serine/threonine protein kinase
LpyrH10_05_3230			y			CK1/TTBK protein kinase
LpyrH10_06_0090			y			serine/threonine protein kinase		Not found in T. brucei
LpyrH10_06_1320		y				STE/STE11 protein kinase
LpyrH10_06_2010			y			CMGC/DYRK protein kinase	CMGC/DYRK/HIPK protein kinase
LpyrH10_06_2300			y			Atypical/ABC1/ABC1-A protein kinase
LpyrH10_06_3160			y			subthreshold	protein kinase subdomain-containing protein
LpyrH10_06_3210			y			PLK protein kinase	serine/threonine protein kinase
LpyrH10_06_4190			y			Atypical/ABC1 protein kinase
LpyrH10_06_4520	y					STE/STE11 protein kinase
LpyrH10_06_4630			y			CMGC/MAPK/ERK7 protein kinase
LpyrH10_07_0180			y			serine/threonine protein kinase		2 versions in T. brucei
LpyrH10_07_0470			y			STE/STE11 protein kinase
LpyrH10_07_0640			y			CMGC/CDK/CDC2 protein kinase
LpyrH10_07_1680			y			STE/STE11 protein kinase		Cluster split - T. brucei is not part of the cluster
LpyrH10_07_2700			y			CMGC protein kinase	CMGC/MAPK protein kinase
LpyrH10_07_2790		y				NEK protein kinase
LpyrH10_07_2980			y			CMGC/DYRK/DYRK2 protein kinase
LpyrH10_07_3170			y			CAMK/CAMKL/AMPK protein kinase
LpyrH10_08_0270			y			Atypical/RIO/RIO1 protein kinase
LpyrH10_08_0420		y				serine/threonine protein kinase
LpyrH10_08_1610			y			serine/threonine protein kinase	AUR protein kinase
LpyrH10_08_2420			y			CAMK/CAMKL/AMPK protein kinase
LpyrH10_08_2550			y			CMGC/CDK protein kinase		Cluster split - Trypanosoma on one branch, Leishmania on the other
LpyrH10_08_2760			y			STE/STE7 protein kinase
LpyrH10_08_2980			y			NEK protein kinase
LpyrH10_08_3090			y			NEK protein kinase
LpyrH10_08_3200			y			NEK protein kinase	serine/threonine protein kinase
LpyrH10_08_3250			y			WEE protein kinase	serine/threonine protein kinase	Not found in T. brucei
LpyrH10_09_0170		y				SCY1 protein kinase
LpyrH10_09_0640			y			CMGC/CDK/CDC2 protein kinase
LpyrH10_09_0830			y			CMGC/MAPK/ERK7 protein kinase
LpyrH10_09_1000			y			STE/STE7/STE7-UNCLASSIFIED protein kinase
LpyrH10_09_1040			y			CAMK/CAMKL/AMPK protein kinase
LpyrH10_09_1070		y				STE/STE11 protein kinase
LpyrH10_09_1770			y			NEK protein kinase		Expanded in T. brucei to 3
LpyrH10_09_1780		y				NEK protein kinase
LpyrH10_09_1790	y					NEK protein kinase
LpyrH10_09_2690		y				NEK protein kinase		L. major & Leptomonas only
LpyrH10_10_1020	y					serine/threonine protein kinase
LpyrH10_10_1150			y			BUD32 protein kinase
LpyrH10_10_1980			y			serine/threonine protein kinase	IKS protein kinase
LpyrH10_10_2020			y			CMGC/CLK protein kinase
LpyrH10_10_2040			y			CK1/CK1/CK1-D protein kinase
LpyrH10_10_2500			y			STE/STE11 protein kinase
LpyrH10_10_2890			y			AGC protein kinase
LpyrH10_11_0230		y				CAMK/CAMKL/MARK protein kinase
LpyrH10_11_0740			y			CMGC protein kinase	serine/threonine protein kinase
LpyrH10_11_1700			y			STE/STE11 protein kinase
LpyrH10_11_2020			y			serine/threonine protein kinase	CAMKK/CAMKK-META protein kinase
LpyrH10_11_2750			y			STE/STE7/STE7-UNCLASSIFIED protein kinase
LpyrH10_12_0810			y	4		serine/threonine protein kinase		Other 3 versions: LpyrH10_12_0820, LpyrH10_12_0830, LpyrH10_12_0840. Paralogues of Tb927.5.3320 serine/threonine protein kinase. Other Leishmania are independently expanded
LpyrH10_12_0820			y	4		serine/threonine protein kinase		Other 3 versions:LpyrH10_12_0810, LpyrH10_12_0830, LpyrH10_12_0840. Paralogues of Tb927.5.3320 serine/threonine protein kinase. Other Leishmania are independently expanded
LpyrH10_12_0830			y	4		serine/threonine protein kinase		Other 3 versions: LpyrH10_12_0810, LpyrH10_12_0820, LpyrH10_12_0840. Paralogues of Tb927.5.3320 serine/threonine protein kinase. Other Leishmania are independently expanded
LpyrH10_12_0840			y	4		serine/threonine protein kinase		Other 3 versions: LpyrH10_12_0810, LpyrH10_12_0820, LpyrH10_12_0830. Paralogues of Tb927.5.3320 serine/threonine protein kinase. Other Leishmania are independently expanded
LpyrH10_12_1230			y			AGC/PDK1 protein kinase		Cluster split - Leptomonas is not part of the cluster
LpyrH10_13_0410			y			CMGC/GSK protein kinase
LpyrH10_13_0900			y			CAMK/CAMKL protein kinase		2 versions in T. brucei
LpyrH10_13_1390			y			protein kinase subdomain-containing protein
LpyrH10_13_1420			y			AGC/PKA protein kinase
LpyrH10_14_0190			y			STE/STE11 protein kinase
LpyrH10_14_0210			y			CAMK/CAMKL protein kinase
LpyrH10_14_0330			y			serine/threonine protein kinase	STE/STE11/CDC15 protein kinase
LpyrH10_14_0950		y				serine/threonine protein kinase	ULK protein kinase
LpyrH10_14_1040			y			NEK protein kinase
LpyrH10_14_1090			y			SCY1 protein kinase
LpyrH10_14_1370			y			CMGC/CDK protein kinase
LpyrH10_14_1990			y			NEK protein kinase
LpyrH10_14_2150			y			CMGC/DYRK protein kinase
LpyrH10_15_0350			y			STE/STE20/MST protein kinase
LpyrH10_15_0950			y			NEK protein kinase
LpyrH10_15_1090			y			CMGC/CDK protein kinase	CMGC/CDK/CDK5 protein kinase
LpyrH10_16_0760			y			CMGC/CDK/CRK7 protein kinase
LpyrH10_16_0900			y	3		CMGC/CLK protein kinase		Other 2 versions:LpyrH10_16_0910 and LpyrH10_16_0920. 2 versions in T. brucei, 2 in L. major.
LpyrH10_16_0910			y	3		CMGC/CLK protein kinase		Other 2 versions:LpyrH10_16_0910 and LpyrH10_16_0920. 2 versions in T. brucei, 2 in L. major.
LpyrH10_16_0920			y	3		CMGC/CLK protein kinase		Other 2 versions:LpyrH10_16_0910 and LpyrH10_16_0920. 2 versions in T. brucei, 2 in L. major.
LpyrH10_17_0950			y			CMGC/DYRK/DYRK1 protein kinase		Cluster split - Trypanosoma on one branch, Leishmania on the other
LpyrH10_17_1270			y			CMGC/DYRK protein kinase
LpyrH10_17_1580			y			STE/STE11 protein kinase
LpyrH10_17_1730			y			NEK protein kinase
LpyrH10_18_0070			y			PEK/GCN2 protein kinase
LpyrH10_18_0130			y			CMGC/CDK protein kinase
LpyrH10_18_0300			y	2		CAMKK protein kinase		Second version: LpyrH10_18_0320. Also not found in L. major & L. braziliensis (tritrypdb confirmed, no L. major orthologue)
LpyrH10_18_0320			y	2		CAMKK protein kinase		Second version: LpyrH10_18_0300. Also not found in L. major & L. braziliensis (tritrypdb confirmed, no L. major orthologue)
LpyrH10_18_0330			y			CAMKK protein kinase	CAMKK/CAMKK-META protein kinase, serine/threonine protein kinase
LpyrH10_18_0640			y			serine/threonine protein kinase	STE protein kinase
LpyrH10_19_0070			y			STE/STE11 protein kinase		Not found in T. brucei
LpyrH10_19_0090			y			CMGC/MAPK protein kinase
LpyrH10_19_0210			y			Atypical/ABC1 protein kinase		Not found in T. brucei
LpyrH10_20_0080		y				CMGC/MAPK protein kinase
LpyrH10_20_1150			y			CMGC protein kinase	CMGC/MAPK/ERK1 protein kinase	Not found in T. brucei
LpyrH10_20_1520			y			ULK/FUSED protein kinase
LpyrH10_21_0280		y		2		STE/STE11 protein kinase		second version: LpyrH10_21_0290
LpyrH10_21_0290		y		2		STE/STE11 protein kinase		second version: LpyrH10_21_0280
LpyrH10_21_0410			y			STE/STE11 protein kinase
LpyrH10_21_0720			y			PLK/PLK-UNCLASSIFIED protein kinase
LpyrH10_21_0760			y			CMGC/DYRK protein kinase		Not found in T. brucei. Cluster split - Leptomonas is not part of the cluster
LpyrH10_22_0350			y			CMGC/MAPK protein kinase
LpyrH10_22_0740			y			CMGC/MAPK protein kinase
LpyrH10_22_0920			y			Atypical/ABC1/ABC1-C protein kinase
LpyrH10_22_1200			y			serine/threonine protein kinase
LpyrH10_23_1260			y			serine/threonine protein kinase
LpyrH10_24_0500		y				STE/STE11 protein kinase
LpyrH10_24_0760		y				serine/threonine protein kinase	CAMK protein kinase
LpyrH10_24_1350			y			CK1/CK1 protein kinase	serine/threonine protein kinase
LpyrH10_25_0950			y			serine/threonine protein kinase		Not found in T. brucei. Cluster split - Leptomonas is not part of the cluster
LpyrH10_25_0960	y					AGC/RSK/RSKP90 protein kinase
LpyrH10_25_1160			y			STE protein kinase	STE/STE11 protein kinase, STE/STE20 protein kinase
LpyrH10_26_0060			y			AGC/PDK1 protein kinase
LpyrH10_26_0590		y				STE/STE11 protein kinase
LpyrH10_26_1000			y			NAK/BIKE protein kinase
LpyrH10_27_0100	y					STE protein kinase
LpyrH10_27_0110			y			STE protein kinase		Not found in T. brucei. Cluster split - Leptomonas is not part of the cluster
LpyrH10_27_0630			y			NEK protein kinase
LpyrH10_27_0700			y			CMGC/CK2 protein kinase
LpyrH10_27_0930			y			STE/STE11 protein kinase		Cluster split - T. brucei is is not part of the cluster
LpyrH10_28_0020			y			STE protein kinase	STE/STE11 protein kinase
LpyrH10_28_0370			y			NEK protein kinase
LpyrH10_28_0600			y			serine/threonine protein kinase		Cluster split - Leptomonas is not part of the cluster
LpyrH10_28_0610	y					NEK protein kinase
LpyrH10_28_0630		y				serine/threonine protein kinase
LpyrH10_28_0800	y					serine/threonine protein kinase
LpyrH10_28_0920			y			Atypical/ABC1/ABC1-D protein kinase
LpyrH10_29_1010			y			TLK protein kinase		Expanded in T. brucei to 2
LpyrH10_29_1130			y	2		NEK protein kinase		second version: LpyrH10_29_1140. In T. brucei duplicated too
LpyrH10_29_1140			y	2		NEK protein kinase		second version: LpyrH10_29_1130. In T. brucei duplicated too
LpyrH10_29_1520			y			NEK protein kinase		Expanded in T. brucei to 2
LpyrH10_30_0340			y			CAMK/CAMKL protein kinase
LpyrH10_30_0360			y			STE/STE11 protein kinase
LpyrH10_30_0480	y					CAMK/CAMKL protein kinase
LpyrH10_30_0570			y			STE/STE11 protein kinase		Cluster split - T. brucei is is not part of the cluster
LpyrH10_31_0180			y			NEK protein kinase	serine/threonine protein kinase
LpyrH10_31_0260			y			serine/threonine protein kinase	CAMK protein kinase
LpyrH10_31_0340			y			AUR protein kinase
LpyrH10_31_0800			y			serine/threonine protein kinase		Cluster split - T. brucei and Leptomonas are not part of the cluster
LpyrH10_31_0810			y			CAMK protein kinase		Not found in T. brucei
LpyrH10_31_0860			y			serine/threonine protein kinase
LpyrH10_32_0360	y					protein kinase subdomain-containing protein
LpyrH10_33_0740			y			CMGC/SRPK protein kinase		Not found in T. brucei
LpyrH10_34_0250			y			CMGC/MAPK protein kinase
LpyrH10_34_0430			y			CAMK/CAMKL protein kinase	serine/threonine protein kinase
LpyrH10_35_0140			y			CMGC/CDK protein kinase	CMGC/CDK/CDC2 protein kinase
LpyrH10_35_0620			y			CMGC/RCK/MAK protein kinase
LpyrH10_36_0110			y			AGC protein kinase		Cluster split - Leptomonas is not part of the cluster
LpyrH10_38_0300			y			CMGC/DYRK/DYRK1 protein kinase
LpyrH10_39_0050			y			serine/threonine protein kinase	STE/STE7 protein kinase
LpyrH10_39_0140			y			serine/threonine protein kinase	NEK protein kinase
LpyrH10_39_0160			y			NEK protein kinase
LpyrH10_42_0030			y			CAMK protein kinase
All of the following T. brucei IDs were found in an NJ tree clustered with T. cruzi orthologue(s) (as confirmed by www.tritrypdb.org).
Missing from all the Leishmania:
No L. major orthologues were found for these sequences either in this study or at www.tritrypdb.org.
Tb927.6.5100					y	other/PLK protein kinase
Tb927.9.12880					y	STE/STE20 protein kinase
Tb927.11.790					y	serine/threonine protein kinase
Tb927.9.2350					y	serine/threonine protein kinase
Tb927.10.1460					y	serine/threonine protein kinase
Tb927.10.4940					y	AGC/NDR protein kinase
Tb927.7.4090					y	CMGC/DYRK/DYRK1 protein kinase
Tb927.3.1850					y	serine/threonine protein kinase
Tb927.5.3160					y	serine/threonine protein kinase
Tb927.11.2780					y	serine/threonine protein kinase
Tb927.11.5860					y	serine/threonine protein kinase
Missing from Leptomonas only:
No Leptomonas orthologues were found for these sequences in this study.
Tb927.1.3130					y	serine/threonine protein kinase
Tb927.5.3150					y	serine/threonine protein kinase
Tb927.11.11110					y	other/NEK protein kinase
Predicted kinase superfamily members in Leptomonas. Each candidate has been typed as either unique, Leishmaniinae-only, conserved, expanded or missing and has been classified by Kinannote. T. brucei expansions and losses from orthologous clusters are noted and sequence divergence cases are noted by splitting of orthologous clusters. Additional Kinannote classifications from T. brucei/L. major/T. …

[truncated: 9 more sheets: Suppl. Table S10, Suppl. Table S11, Suppl. Table S12, Suppl. Table S13, Suppl. Table S14, Suppl. Table S15, Suppl. Table S16, Suppl. Table S17, Sheet23]
